# Supplementary material for: Graphene-Based Electrochemical Sensing Platform for Rapid and Selective Ferulic Acid Quantification
Source: Int J Mol Sci. 2023 Nov 29;24(23):16937. doi: 10.3390/ijms242316937 (PMC10707139; doi:10.3390/ijms242316937)
Supplement: Supplementary file 1 [file ijms-24-16937-s001.zip]

Archive with 1 entries (1 files):
- ijms-2739911-supplementary.pdf
